# Supplementary material for: Comparative metabolomics of root-tips reveals distinct metabolic pathways conferring drought tolerance in contrasting genotypes of rice
Source: BMC Genomics. 2023 Mar 27;24:152. doi: 10.1186/s12864-023-09246-z (PMC10044761; doi:10.1186/s12864-023-09246-z)
Supplement: Supplementary file 1 — Additional file 1: Table S1. Identification results of differently accumulated metabolites between two rice genotypes under drought. Table S2. List of significant metabolites (between normal and drought conditions) identified through ANOVA with their p-value in root tip IR64. Table S3. List of significant metabolites (between normal and drought conditions) identified through ANOVA with their p-value in root tip Azucena. Table S4. The KEGG pathways of the altered metabolites exposure to drought stress in Azucena root samples. Table S5. The KEGG pathways of the altered metabolites exposure to drought stress in IR64 root samples. Table S6. List of primers with details of sequence and expression profile used for RT-qPCR validation. [file 12864_2023_9246_MOESM1_ESM.xlsx]

## Sheet: Table S1
Table S1: Identification results of differently accumulated metabolites between two rice genotypes under drought.
Metabolite ID	Exact mass	mz	Retention time	Metabolites	Metabolite Class	Pathway	Formula
PP_Group_18786	174.112	73.05	13.394	Alanine	Amino acid	Amino acid metabolism	C3H7NO2
PP_Group_18787	174.112	75.05	13.603	Aspartic acid	Amino acid	Amino acid metabolism	C4H7NO4
PP_Group_00385	174.112	75.05	13.855	GABA	Amino acid	Amino acid metabolism	C4H9NO2
PP_Group_03805	174.112	73.05	14.283	Glutamic acid	Amino acid	Amino acid metabolism	C5H9NO4
PP_Group_18791	174.112	73.05	14.685	Glycine	Amino acid	Amino acid metabolism	C₂H₅NO₂
PP_Group_00861	174.112	73.05	15.19	Isoleucine	Amino acid	Amino acid metabolism	C6H13NO2
PN_Group_27034	174.112	174.15	15.566	Proline	Amino acid	Amino acid metabolism	C₅H₉NO₂
PP_Group_17052	174.112	73.05	15.899	Serine	Amino acid	Amino acid metabolism	C3H7NO3
PP_Group_16356	396.19	73.05	16.122	Phenylalanine	Amino acid	Amino acid metabolism	C19H28N2O7
PP_Group_15664	438.094	174.15	16.254	Threonine	Amino acid	Amino acid metabolism	C23H18O9
PP_Group_20080	170.022	73.05	16.415	Leucine	Amino acid	Amino acid metabolism	C7H6O5
PP_Group_03361	174.112	84.05	16.524	Valine	Amino acid	Amino acid metabolism	C5H11NO2
PP_Group_03118	495.332	73.05	16.922	fructoselysine	Amino acid	Amino acid metabolism	C24H50NO7P
PP_Group_03429	345.343	71.34	13.822	Tyrosine	Amino acid	Amino acid metabolism	C9H11NO3
PP_Group_04469	289.127	73.1	22.78	L-cysteinylglycine	Amino acid	Amino acid metabolism	C11H19N3O6
PP_Group_00358	366.142	73.1	22.872	Achillamide derivative	Amino acid derivatives	Amino acid metabolism	C17H22N2O7
PP_Group_05091	348.131	73.1	23.016	Achillamide	Amino acid derivatives	Amino acid metabolism	C17H20N2O6
PP_Group_00384	204.09	73.1	23.159	Tryptophan	Amino acid derivatives	Amino acid metabolism	C11H12N2O2
PP_Group_17842	309.105	73.1	23.306	N-Acetylneuraminic acid	Amino acid derivatives	Amino acid metabolism	C11H19NO9
PP_Group_07438	174.112	73.1	23.614	Arginine	Amino acid derivatives	Amino acid metabolism	C6H14N4O2
PP_Group_04457	384.121	73.1	23.986	S-Adenosylhomocysteine	Amino acid derivatives	Amino acid metabolism	C14H20N6O5S
PP_Group_00904	274.095	73.1	24.267	ethyl 6-acetamido-4-hydroxyquinoline-3-carboxylate	Amino acid derivatives	Amino acid metabolism	C14H14N2O4
PP_Group_00922	149.051	73.1	24.495	Methionine	Amino acid derivatives	Amino acid metabolism	C5H11NO2S
PP_Group_00260	367.09	74.1	24.941	Xanthurete-8-O-beta-D-glucoside	Amino acid derivatives	Amino acid metabolism	C16H17NO9
PP_Group_19126	221.069	73.05	40.987	Methyl 5-hydroxyoxindole-3-acetate	Amino acid derivatives	Amino acid metabolism	C11H11NO4
PP_Group_00725	161.069	57.1	42.281	N-Methylglutamic acid	Amino acid derivatives	Amino acid metabolism	C6H11NO4
PP_Group_01574	189.042	361.2	43.21	Kynurenic acid	Amino acid derivatives	Amino acid metabolism	C10H7NO3
PP_Group_03923	228.147	73.05	43.326	Leucyl-Proline	Amino acid derivatives	Amino acid metabolism	C11H20N2O3
PP_Group_19453	205.037	73.05	43.431	Xanthurenic acid	Amino acid derivatives	Amino acid metabolism	C10H7NO4
PP_Group_02739	189.064	361.15	44.101	N-Acetyl-DL-glutamic acid	Amino acid derivatives	Amino acid metabolism	C7H11NO5
PP_Group_19742	188.116	204.1	44.54	N6-Acetyl-L-lysine	Amino acid derivatives	Amino acid metabolism	C8H16N2O3
PP_Group_18790	276.163	73.05	19.415	Quinic acid	Organic acid	Amino acid metabolism	C7H12O6
PP_Group_03167	338.051	204.05	21.101	1-(5-Phosphoribosyl)imidazole-4-acetate	Others	Amino acid metabolism	C10H15N2O9P
PN_Group_27266	174.052	75.05	21.358	4-(Carbamimidamidooxy)-2-oxobutanoate	Others	Amino acid metabolism	C5H8N3O4
PP_Group_18784	205.063	73.05	17.668	ascorbic acid	Organic acid	Glutathione metabolism	C6H8O6
PP_Group_18789	205.158	73.05	19.316	Pyroglutamic acid	Organic acid	Glutathione metabolism	C5H7NO3
PP_Group_18785	197.123	73.05	17.877	Lactic acid	Organic acid	Glycolysis pathway	C3H6O3
PP_Group_18774	299.536	129.1	39.534	C18:2 (Linoleic acid)	Fatty acid	Lipid metabolism	C18H32O2
PP_Group_18778	249.113	73.05	40.991	Dodecanoic acid	Fatty acid	Lipid metabolism	C12H24O2
PP_Group_02908	313.131	204.05	41.652	C18:3 (alpha-linolenic acid/gammalinolenic acid)	Fatty acid	Lipid metabolism	C18H30O2
PP_Group_17051	355.345	57.1	42.263	C18:3 (alpha-linolenic acid/ gamma-linolenic acid)	Fatty acid	Lipid metabolism	C22H45NO2
PP_Group_01808	523.363	73.1	14.677	1-Stearoyl-sn-glycero-3-phosphocholine	Lipids	Lipid metabolism	C26H54NO7P
PN_Group_26632	230.151	73.1	14.905	Dodecanedioic acid	Lipids	Lipid metabolism	C12H22O4
PP_Group_03378	519.333	73.1	15.183	LysoPC(18:2(9Z,12Z))	Lipids	Lipid metabolism	C26H50NO7P
PP_Group_02782	299.282	174.15	15.567	Sphingosine	Lipids	Lipid metabolism	C18H37NO2
PN_Group_27631	130.025	73.05	20.021	Itaconic acid	Organic acids	Lipid metabolism	C5H6O4
PP_Group_18775	175.063	73.05	32.518	Digalactosylglycerol	Sugar alcohol	Lipid metabolism	C9H18O8
PP_Group_21123	103.1	204.05	35.937	Choline	Vitamins	Lipid metabolism	C5H13NO
PP_Group_03099	301.298	73.05	15.898	Thymine	Nucleic acid derivatives	Nucleic acid metabolism	C5 H6 N2 O2
PN_Group_24993	336.085	73.05	16.127	Guanin	Nucleic acid derivatives	Nucleic acid metabolism	C5H5N5O
PN_Group_00311	286.09	174.15	16.249	1-Deoxy-1-(2,6-dioxo-1,2,3,6-tetrahydro-9H-purin-9-yl)-D-ribitol	Nucleic acid derivatives	Nucleic acid metabolism	C10H14N4O6
PP_Group_18285	281.112	73.1	16.406	1-Methyladenosine	Nucleic acid derivatives	Nucleic acid metabolism	C11H15N5O4
PP_Group_18652	255.074	73.1	16.916	Nicotinate ribonucleoside	Nucleic acid derivatives	Nucleic acid metabolism	C11H13NO6
PP_Group_01287	313.084	73.05	17.104	5'-Deoxy-5'-(methylsulfinyl)adenosine	Nucleic acid derivatives	Nucleic acid metabolism	C11H15N5O4S
PP_Group_01938	297.089	73.1	17.285	5'-S-Methyl-5'-thioadenosine	Nucleic acid derivatives	Nucleic acid metabolism	C11H15N5O3S
PN_Group_25991	284.076	73.05	17.414	Xanthosine	Nucleic acid derivatives	Nucleic acid metabolism	C10H12N4O6
PP_Group_07681	427.029	73.1	17.668	Adenosine diphosphate (ADP)	Nucleic acid derivatives	Nucleic acid metabolism	C10H15N5O10P2
PP_Group_01488	412.134	73.05	17.842	N-[(9-beta-D-ribofuranosylpurin-6-yl)carbamoyl]threonine	Nucleic acid derivatives	Nucleic acid metabolism	C15H20N6O8
PP_Group_20731	136.038	73.05	18.3	Hypoxanthine	Nucleic acid derivatives	Nucleic acid metabolism	C5H4N4O
PP_Group_00119	135.054	73.05	18.458	Adenine	Nucleic acid derivatives	Nucleic acid metabolism	C5H5N5
PP_Group_01077	244.106	73.1	18.659	5,6-Dihydrothymidine	Nucleic acid derivatives	Nucleic acid metabolism	C10H16N2O5
PP_Group_00885	242.09	73.1	18.801	Thymidine	Nucleic acid derivatives	Nucleic acid metabolism	C10H14N2O5
PP_Group_00267	149.07	73.05	18.905	N6-Methyladenine	Nucleic acid derivatives	Nucleic acid metabolism	C6H7N5
PP_Group_00936	254.09	73.05	17.118	Nicotimide riboside	Nucleic acid derivatives	Nucleic acid metabolism	C11H14N2O5
PP_Group_18795	255.613	73.05	32.365	Threonic acid	Sugar acid	Nucleic acid metabolism	C4H8O5
PP_Group_17946	302.126	73.05	20.615	4-[Formyl(6-methoxy-8-quinolinyl)amino]pentanoic acid	Others	Others	C16H18N2O4
PN_Group_03039	736.221	73.05	20.806	Smilaside B	Others	Others	C34H40O18
PP_Group_18788	275.253	73.05	18.461	Phosphoric acid	Organic acid	Oxidative phosphorylation	H3PO4
PP_Group_18782	245.113	73.05	17.419	Glyceric acid	Organic acid	Pentose phosphate pathway
PP_Group_23411	181.998	73.05	21.616	2-Hydroxy-3-oxobutyl phosphate	Others	Pentose phosphate pathway	C4H7O6P
PN_Group_00126	258.038	73.05	22.768	Aceglatone	Others	Pentose phosphate pathway	C10H10O8
PN_Group_27211	176.068	73.05	19.695	2-Isopropylmalic acid	Organic acids	Pyruvate metabolism	C7H12O5
PP_Group_17694	317.293	73.05	12.441	Scopoletin	Alkaloids	Secondary metabolite	C18H39NO3
PP_Group_00779	113.084	73.05	12.689	Dihydroxyindole	Alkaloids	Secondary metabolite	C6H14N2O
PP_Group_07091	223.049	57.1	36.509	8-Methoxy-3-oxo-3,4-dihydro-2H-1,4-benzoxazine-6-carboxylic acid	Benzoxazinoids	Secondary metabolite	C10H19NO5
PP_Group_07047	165.042	73.05	37.733	4-Hydroxy-2H-1,4-benzoxazin-3(4H)-one	Benzoxazinoids	Secondary metabolite	C8H7NO3
PP_Group_19855	181.037	103.1	38.031	DIBOA	Benzoxazinoids	Secondary metabolite	C8H7NO4
PN_Group_24806	343.09	73.05	38.21	DIBOA-glucoside	Benzoxazinoids	Secondary metabolite	C14H17NO9
PN_Group_00381	373.101	73.05	38.521	DIMBOA-gulcoside	Benzoxazinoids	Secondary metabolite	C15H19NO10
PN_Group_05617	359.085	73.1	38.981	TRIBOA-glucoside	Benzoxazinoids	Secondary metabolite	C14H17NO10
PP_Group_18789	174.112	467.4	42.669	Genistein	flavoniod	Secondary metabolite	C15H10O5
PP_Group_00789	246.1	73.05	43.331	Quercetin	flavoniod	Secondary metabolite	C13H14N2O3
PP_Group_03314	756.21	361.15	43.435	Cyanidin 3-O-rutinoside 5-O-beta-D-glucoside betaine	Flavonoids	Secondary metabolite	C33H40O20
PN_Group_01222	740.217	361.15	44.105	Apigenin 7-rutinoside-4'-glucoside	Flavonoids	Secondary metabolite	C33H40O19
PP_Group_04763	448.1	204.1	44.545	Luteolin 8-C-glucoside	Flavonoids	Secondary metabolite	C21H20O11
PP_Group_05813	756.209	73.05	45.306	C-hexosyl-apigenin O-hexosyl-O-hexoside	Flavonoids	Secondary metabolite	C33H40O20
PP_Group_05571	334.069	73.05	45.576	5,5'-Dehydrodivanillate	Flavonoids	Secondary metabolite	C16H14O8
PP_Group_03437	344.1	73.1	12.685	Tricin 4'-O-(β-guaiacylglyceryl) ether 5-O-hexoside	Flavonoids	Secondary metabolite	C33H36O16
PP_Group_02998	576.148	93	12.856	8-C-beta-D-<6''-O-(3-hydroxy-3-methyl)glutaroyl>glucopyranosylapigenin|8-C-beta-D-[6''-O-(3-hydroxy-3-methyl)glutaroyl]glucopyranosylapigenin	Flavonoids	Secondary metabolite	C27H28O14
PP_Group_12969	608.154	73.05	13.406	apigenin 8-C-(-2''-O-feruloyl)glucoside|apigenin 8-C-(-2''-O-feruloyl-)glucoside	Flavonoids	Secondary metabolite	C31H28O13
PP_Group_16791	370.141	75.05	13.641	5,7,4'-Trihydroxy-5-methoxy-8-prenylflavanone	Flavonoids	Secondary metabolite	C21H22O6
PP_Group_03057	432.105	73.1	14.277	Isovitexin	Flavonoids	Secondary metabolite	C21H20O10
PP_Group_02975	327.131	73.05	18.659	caffeic acid	Organic acid	Secondary metabolite	C9H8O4
PP_Group_21040	117.058	73.05	18.807	Syringic acid	Organic acid	Secondary metabolite	C9H10O5
PP_Group_19216	216.089	73.05	19.191	Salicylic acid	Organic acid	Secondary metabolite	C₇H₆O₃
PP_Group_03122	194.073	75.06	20.391	Shikmik acid	Organic acids	Secondary metabolite	C7H10O5
PP_Group_00708	190.099	73.05	20.941	Salsolidine	Others	Secondary metabolite	C12H14O2
PP_Group_19739	188.12	73.05	21.197	Cyclohexyl phenyl ketone	Others	Secondary metabolite	C13H16O
PN_Group_03706	504.086	73.05	22.014	Hypericin	Others	Secondary metabolite	C30H16O8
PP_Group_00724	143.073	73.05	22.277	1-Naphthylamine	Others	Secondary metabolite	C10H9N
PP_Group_19438	206.058	73.05	22.384	6,8-Dimethoxy-isocoumarin|6,8-Dimethoxycoumarin	Others	Secondary metabolite	C11H10O4
PP_Group_00217	323.101	73.05	23.028	(E)-N-(isoferuloyl)-glutamic acid	Phenolamides	Secondary metabolite	C15H17NO7
PP_Group_00830	217.11	73.05	23.165	Coumaroyl putrescine	Phenolamides	Secondary metabolite	C13H15NO2
PP_Group_18257	283.12	73.05	23.292	N-p-Coumaroyltyramine	Phenolamides	Secondary metabolite	C17H17NO3
PP_Group_03804	291.11	73.05	23.422	Vanillyl alcohol	Polyphenols	Secondary metabolite	C15H17NO5
PP_Group_05149	242.105	73.05	23.615	Picolinic acid	Polyphenols	Secondary metabolite	C14H14N2O2
PP_Group_13965	542.121	73.05	23.751	homovanillic	Polyphenols	Secondary metabolite	C30H22O10
PP_Group_13966	264.147	73.05	23.999	Conifery laldehyde	Polyphenols	Secondary metabolite	C14H20N2O3
PP_Group_20646	138.032	73.05	24.275	3,4-Dihydroxybenzaldehyde	Polyphenols	Secondary metabolite	C7H6O3
PP_Group_18773	245.173	73.05	24.501	3-dimethylallyl-4-hydroxymandelic acid	Polyphenols	Secondary metabolite	C11H23N3O3
PP_Group_06960	134.023	73.05	24.743	Vanillin	Polyphenols	Secondary metabolite	C5H5N5O
PP_Group_03154	368.11	75.05	24.91	alpha-phocaecholic acid	Polyphenols	Secondary metabolite	C17H20O9
PP_Group_03145	358.162	73.05	25.06	Grevilloside B	Polyphenols	Secondary metabolite	C17H26O8
PP_Group_03360	184.037	73.05	25.394	3,4-Dihydroxymandelic acid	Polyphenols	Secondary metabolite	C8H8O5
PN_Group_24925	338.1	73.05	25.546	p-Coumaroylquinicacid	Polyphenols	Secondary metabolite	C16H18O8
PN_Group_04317	462.174	73.05	25.814	Decaffeoylverbascoside	Polyphenols	Secondary metabolite	C20H30O12
PN_Group_02684	368.111	73.05	26.04	5-Caffeoylquinic acid methyl ester	Polyphenols	Secondary metabolite	C17H20O9
PP_Group_01555	174.031	73.05	26.545	Sipinic acid	organic acid	Secondary metabolite	C11H12O5
PN_Group_02498	452.132	73.05	26.747	2-(4-Hydroxyphenyl)ethyl 6-O-(3,4,5-trihydroxybenzoyl)-β-D-glucopyranoside	Polyphenols	Secondary metabolite	C21H24O11
PP_Group_20535	146.037	73.05	27.434	Coumaric acid	organic acid	Secondary metabolite	C9H8O3
PN_Group_00844	312.084	58.1	27.903	1-O-(2-Methylbenzoyl)-β-D-glucopyranuronic acid	Polyphenols	Secondary metabolite	C14H16O8
PP_Group_17094	354.058	73.05	28	2-Caffeoylisocitrate	Polyphenols	Secondary metabolite	C15H14O10
PN_Group_01131	370.09	81.1	28.402	6,7-furanocoumarin	Polyphenols	Secondary metabolite	C16H18O10
PN_Group_26201	222.016	73.05	28.911	2,5,6,7,8-Pentahydroxy-3-methoxy-1,4-naphthoquinone	Polyphenols	Secondary metabolite	C11H8O8
PP_Group_19960	176.047	73.05	29.118	ferulic acid	organic acid	Secondary metabolite	C10H10O4
PN_Group_23887	384.07	75.05	29.32	2-(E)-O-feruloyl-D-galactarate(2-)	Polyphenols	Secondary metabolite	C16H16O11
PP_Group_17355	338.1	73.05	29.72	4-Methylumbelliferyl-α-D-glucopyranoside	Polyphenols	Secondary metabolite	C16H18O8
PP_Group_03504	372.105	73.05	30.034	Dihydroferulic acid 4-O-glucuronide	Polyphenols	Secondary metabolite	C16H20O10
PN_Group_25498	312.085	73.05	30.377	1-O-caffeoyl-beta-xylose	Polyphenols	Secondary metabolite	C14H16O8
PN_Group_00254	372.106	75.05	30.565	4-(2-Carboxyethyl)-2-methoxyphenyl β-D-glucopyranosiduronic acid	Polyphenols	Secondary metabolite	C16H20O10
PP_Group_00732	122.037	69.1	30.75	Benzoic acid	organic acid	Secondary metabolite	C7H6O2
PP_Group_02981	354.094	73.05	31.044	Chlorogenic Acid	organic acid	Secondary metabolite	C16H18O9
PP_Group_03535	354.094	73.05	31.203	Biflorin	Polyphenols	Secondary metabolite	C16H18O9
PN_Group_00575	354.095	73.05	31.348	Neochlorogenic acid	organic acid	Secondary metabolite	C16H18O9
PP_Group_18792	475.023	73.05	32.144	Ribonic acid	Sugar acid	Secondary metabolite	C5H9O6
PP_Group_18794	195.613	73.15	33.533	Sitosterol	Sugar alcohol	Secondary metabolite	C29H50O
PN_Group_25989	284.111	73.05	35.46	Glucose 6 phosphat	sugars	Sugar metabolism	C6H13O9P
PP_Group_18783	195.016	73.05	34.436	Inositol-phosphate	sugars	Sugar alcohl metabolism	C6H13O9P
PP_Group_18781	215.063	204.05	33.252	Glycerol	Sugar alcohol	Sugar alcohol metabolism	C3H8O3
PP_Group_18787	175.173	57.1	33.342	Mannitol	Sugar alcohol	Sugar alcohol metabolism	C6H14O6
PP_Group_00718	161.069	204.1	31.706	Sucrose	Sugar	Sugar metabolism	C12H22O11
PN_Group_01050	243.087	73.05	31.879	maltose	Sugar	Sugar metabolism	C12H22O11
PN_Group_02259	188.031	73.05	32.047	myo-inositol	Sugar	Sugar metabolism	C6H12O6
PP_Group_18776	249.063	73.05	33.702	Fructose	sugars	Sugar metabolism	C6H12O6
PP_Group_18779	196.113	73.05	34.049	Galactose	sugars	Sugar metabolism	C6H12O6
PP_Group_18780	175.045	73.05	34.257	Glucose	sugars	Sugar metabolism	C₆H₁₂O₆
PP_Group_00049	504.169	73.05	34.804	D-Raffinose	sugars	Sugar metabolism	C18H32O16
PP_Group_18793	276.453	73.05	35.055	Ribose	sugars	Sugar metabolism	C5H10O5
PN_Group_26291	260.03	73.05	35.286	Mannose 1-phosphate	sugars	Sugar metabolism	C6H13O9P
PP_Group_18777	177.063	73.05	17.283	Fumaric acid	Organic acid	TCA cycle	C4H4O4
PP_Group_18786	185.113	73.05	18.298	Malic acid	Organic acid	TCA cycle	C4H6O5
PP_Group_18635	256.084	73.05	18.902	succinic acid	Organic acid	TCA cycle	C4H6O4
PN_Group_27033	192.026	217.05	19.595	Citric acid	Organic acids	TCA cycle	C6H8O7
PN_Group_27032	192.026	73.05	20.405	Isocitric acid	Organic acids	TCA cycle	C6H8O7
PP_Group_03065	219.112	73.05	36.194	Pantothenic Acid(vitamin B5)	Vitamins	Vitamin metabolism	C9H17NO5
PP_Group_00712	168.09	73.05	36.394	Pyridoxamine	Vitamins	Vitamin metabolism	C8H12N2O2

## Sheet: Table S2
Table S2: List of significantly metabolites (between normal and droyght condition) identified through ANOVA with their p-value in root tip IR64.
Metabolites	Metabolism	Metabolite Class	Formulac	consentration control	consentration drought	VIP	log2FC (fold change drought/ control)	Adj. p-Value(FDR)
Leucine	Amino acid metabolism	Amino acid	C6H13NO2	57.2	9.1	8.03962	-6.9	6.908e-14
Tyrosine	Amino acid metabolism	Amino acid derivatives	C9H11NO3	40.2	13.4	6.56752	-4.6	0.001316
Quinic acid	Amino acid metabolism	Organic acid	C7H12O6	19.3	9.1	5.60979	-2.6	3.181e-09
Threonic acid	Sugar metabolism	Organic acid	C4H8O5	15.4	7.1	6.74619	-2.5	0.05524
Tryptophan	Amino acid metabolism	Amino acid derivatives	C11H12N2O2	10.3	21.939	3.34525	2.13	0.05604
homovanillic	Amino acid metabolism	Polyphenols	C9H10O4	13.7	33.154	3.67159	2.42	0.07689
Proline	Amino acid metabolism	Amino acid	C₅H₉NO₂	4.7	11.75	7.2986	2.5	1.481e-13
Serine	Amino acid metabolism	Amino acid	C3H7NO3	3.3	9.57	5.14866	2.9	2.545e-13
Glycine	Amino acid metabolism	Amino acid	C₂H₅NO₂	12.4	44.64	6.39619	3.6	1.762e-13
Glutamic acid	Amino acid metabolism	Amino acid	C5H9NO4	3.6	14.76	6.2986	4.1	2.939e-07
Phenylalanine	Amino acid metabolism	Amino acid	C9H11NO2	3.2	13.4	7.25771	4.2	0.0442
betaein	Amino acid metabolism	Amino acid	C3H7NO2	10.1	42.42	7.61949	4.2	1.481e-13
Threonine	Amino acid metabolism	Amino acid	C4H9NO3	5.1	22.44	6.10777	4.4	0.0001591
Aspartic acid	Amino acid metabolism	Amino acid	C4H7NO4	9.5	63.65	9.4902	6.7	8.329e-06
Isoleucine	Amino acid metabolism	Amino acid	C6H13NO2	11.1	82.1	9.2986	7.5	4.383e-06
Arginine	Amino acid metabolism	Amino acid derivatives	C6H14N4O2	10.4	25.272	3.72	2.43	0.05524
GABA	Amino acid metabolism	Amino acid	C4H9NO2	5.4	71.2	20.0533	12.1	0.04453
Pyroglutamic acid	Glutathione metabolism	Amino acid	C5H7NO3	4.8	28.6	9.04887	7.3	1.05e-13
Lactic acid	Glycolysis pathway	Organic acid	C3H6O3	9.8	3.5	5.86605	-2.8	3.563e-14
oxalic acid	Glyoxylate and dicarboxylate metabolism	Organic acid	C9H11NO3	40.17	10.3	5.94887	-3.9	3.563e-14
malonic acid	Lipid metabolism	Organic acid	C3H4O4	46.06	9.4	6.88741	-4.9	3.563e-14
C18:2 (Linoleic acid)	Lipid metabolism	Fatty acid	C18H32O2	23.6	11.9	3.18089	-2.1	0.001888
C18:3 (alpha-linolenic acid/ gamma-linolenic acid)	Lipid metabolism	Fatty acid	C18H30O2	19.7	9.5	4.41261	-2.1	0.001203
Dodecanoic acid	Lipid metabolism	Fatty acid	C12H24O2	10.9	2	4.56657	2.5	0.001989
1-Stearoyl-sn-glycero-3-phosphocholine	lipid metabolism	lipid	C26H54NO7P	4.8	20.88	3.03	4.35	0.1203
Thymine	Nucleic acid metabolism	Nucleic acid derivatives	C5 H6 N2 O2	23.2	59.32	5.1	1.5	0.001316
Guanin	Nucleic acid metabolism	Nucleic acid derivatives	C5H5N5O	8.3	19.92	4.11631	2.4	0.03943
cytidine monophosphate	Nucleic acid metabolism	Nucleic acid derivatives	C9H14N3O8P	3.8	9.12	4.18307	2.4	0.06875
adenosine monophosphate	Nucleic acid metabolism	Nucleic acid derivatives	C10H14N5O7P	14.5	49.3	5.15631	3.4	0.01219
Phosphoric acid	Oxidative phosphorylation	Organic acid	H3PO4	8.6	64.5	9.8079	7.5	4.581e-10
Glyceric acid	Pentose phosphate pathway	Organic acid	C3H6O4	21.5	8.6	5.87605	-2.5	3.563e-14
Ribonic acid	Seconday metabolism	Organic acid	C5H9O6	27.4	5.8	7.05325	-5.7	0.05156
benzoic acid	Seconday metabolism	Organic acid	C5H11NO2	61.36	11.8	6.48874	-5.2	3.563e-14
Shikimic acid	Seconday metabolism	Organic acid	C7H10O5	19.3	8.1	5.70889	-2.3	0.05524
3,4-Dihydroxybenzaldehyde	Seconday metabolism	Polyphenols	C7H6O3	6.9	14.352	3.67159	2.08	5.575e-05
alpha-phocaecholic acid	Seconday metabolism	Polyphenols	C24H40O6	15.6	36.972	3.56255	2.37	0.127
Salicylic acid	Seconday metabolism	Organic acid	C₇H₆O₃	10.3	30.282	6.02599	2.94	0.04537
Vanillyl alcohol	Seconday metabolism	Polyphenols	C8H10O3	7.9	32.548	6.56255	4.12	0.0804
Inositol-phosphate	Sugar alcohl metabolism	Organic compound	C6H13O9P	22.1	4.3	7.72612	-5.5	4.297e-05
Glycerol	Sugar alcohl metabolism	Sugar alcohol	C3H8O3	5.6	24.08	6.67159	4.3	0.0001109
Galactose	Sugar metabolism	sugar	C6H12O6	17.9	8.6	5.35809	-3.3	0.04512
Fructose	Sugar metabolism	Sugar	C6H12O6	25.5	10.3	5.35809	-2.5	0.0001753
Glucose 6 phosphate	Sugar metabolism	Sugar	C6H13O9P	10.1	24.3	5.07484	2.5	1e-06
Glucose	Sugar metabolism	sugar	C₆H₁₂O₆	25.7	12.4	9.56813	2.6	0.0001681
maltose	Sugar metabolism	Sugar		11.6	34.9	8.88968	3.1	0.006672
Citric acid	TCA cycle	Organic acid	C3H6O3	105.09	11.3	7.78064	-5.3	1.481e-13
Malic acid	TCA cycle	Organic acid	C4H6O5	44.88	13.2	7.85605	-3.4	0.1254
Fumaric acid	TCA cycle	Organic acid	C4H4O4	14.58	5.4	4.78064	-2.7	1.76e-13
succinic acid	TCA cycle	Organic acid	C4H6O4	6.1	14.274	5.02599	2.34	0.05156

## Sheet: Table S3
Table S3: List of significantly metabolites (between normal and droyght condition) identified through ANOVA with their p-value in root tip Azucena.
Metabolites	Metabolism	Metabolite Class	Formulac	consentration control	consentration drought	VIP	log2FC (fold change drought/ control)	Adj/ p-Value(FDR)
Aspartic acid	Amino acid metabolism	Amino acid	C4H7NO4	5.03	52.1	18.5167	10.5	7.2e-08
Glutamic acid	Amino acid metabolism	Amino acid	C5H9NO4	2.9	24.6	15.2986	8.7	5.7e-11
Proline	Amino acid metabolism	Amino acid	C₅H₉NO₂	8.1	81.6	16.2986	9.9	1.7e-09
Serine	Amino acid metabolism	Amino acid	C3H7NO3	4.5	25.6	6.25771	3.9	0.00098
Tryptophan	Amino acid metabolism	Amino acid	C11H12N2O2	6.9	50.4	12.2577	7.4	0.00019
Valine	Amino acid metabolism	Amino acid	C5H11NO2	18.4	42.2	5.14866	2.3	1.4e-15
Histidine	Amino acid metabolism	Amino acid	C4H9NO2	57.9	8.9	9.69408	-6.2	5.9e-16
homoserine	Amino acid metabolism	Amino acid	C4H9NO3	7.3	23.5	7.16667	3.9	9e-16
methionine	Amino acid metabolism	Amino acid	C5H11NO2S	6.3	23.5	8.16667	3.6	1.9e-16
alanine	Amino acid metabolism	Amino acid	C3H7NO2	6.6	24.4	9.16667	6.3	3.3e-16
lysine	Amino acid metabolism	Amino acid	C6H14N2O2	23.5	5.7	5.16667	2.2	7.4e-17
tyrosine	Amino acid metabolism	Amino acid derivatives	C9H11NO3	6.5	3.66	6.56674	3.76	0.00013
Arginine	Amino acid metabolism	Amino acid derivatives	C6H14N4O2	4.6	21.896	5.21425	4.76	9.6e-06
fructoselysine	Amino acid metabolism	Amino acid derivatives	C12H24N2O7	6.5	25.8	5.106	4.3	1.5e-06
L-cysteinylglycine	Amino acid metabolism	Amino acid derivatives	C5H10N2O3S	11.2	24.1	3.107	2.4	5.9e-16
betaine	Amino acid metabolism	Amino acid derivatives	C5H11NO2	10.1	41.208	3.25968	4.08	0.00703
kynurenic acid	Amino acid metabolism	Organic acid	C10H7NO3	23.1	7.2	5.03962	-3.2	0.00037
Picolinic acid	Amino acid metabolism	Polyphenols	C6H5NO2	3.2	7.424	3.35809	2.32	1.5e-05
homovanillic	Amino acid metabolism	Polyphenols	C9H10O4	6.9	30.498	6.8147	4.42	2e-05
dihydroxyindole	Amino acid metabolism	Alkaloids	C8H7NO2	2.99	12.558	6.87	4.2	0.00265
Quinic acid	Amino acid metabolism	Organic acid	C7H12O6	37.2	7.21	7.78968	-5.1	2.7e-06
Citric acid	TCA cycle	Organic acid	C6H8O7	6.6	28.7	7.03962	4.6	7.7e-17
Fumaric acid	TCA cycle	Organic acid	C4H4O4	17.7	35.8	5.03962	2.1	0.00031
Malic acid	TCA cycle	Organic acid	C4H6O5	14.04	29.5	4.03962	2.1	0.00022
isocitric acid	TCA cycle	component organic acid	C9H10O5	8.03	19.81	4.02599	2.3	1.7e-07
succinic acid	TCA cycle	Organic acid	C4H6O4	7.12	67.12	17.026	9.14	9.7e-05
oxaloacetate	TCA cycle	component organic acid	C4H4O5	17.3	5.96	7.09962	-4.9	3.8e-07
ketoglutaric acid	TCA cycle	component organic acid	C5H6O5	24.1	10.91	8.07619	-5.3	2.3e-05
sorbitol	Sugar alcohl metabolism	Sugar alcohol	C6H14O6	5.94	13.1	3.97605	2.2	1.5e-05
Mannitol	Sugar alcohl metabolism	Sugar alcohol	C6H14O6	7.13	37.1	5.67159	5.2	0.00085
galactinol	Sugar alcohl metabolism	Sugar alcohol	C12H22O11	8.44	21.1	3.97605	2.5	0.0005
D-Raffinose	Sugar metabolism	sugars	C18H32O16	2.6	11.3	3.98968	4.3	0.00175
myo-inositol	Sugar alcohl metabolism	Sugar	C6H12O6	5.6	24.3	5.71594	5.2	0.00092
erythronate	Sugar metabolism	sugare	C4H8O5	7.54	33.2	6.52068	4.4	0.00068
Fructose	Sugar metabolism	Sugar	C6H12O6	18.2	8.6	3.83968	-3.1	6.3e-08
Sucrose	Sugar metabolism	Sugar	C12H22O11	8.4	54.2	9.88968	6.4	0.00212
Glucose 6 phosphate	Sugar metabolism	Sugar	C6H13O9P	5.1	25.3	6.3786	5.5	0.0003
Glucose	Sugar metabolism	Sugar	C₆H₁₂O₆	10.15	45.7	3.8555	4.5	0.00039
Ribose	Sugar metabolism	Sugar	C5H10O5	53.48	19.1	4.19452	2.8	0.00017
terhalose	Sugar metabolism	Sugar	C12H22O11	12.03	65.1	8.78968	5.3	1.5e-05
xylonate	Pentose phosphate pathway	sugare	C5H9O6	13.03	43.1	3.9655	3.1	2.6e-05
Glyceric acid	Pentose phosphate pathway	Organic acid	C3H6O4	11.7	24.1	5.61949	-3.5	0.00031
gluconic acid	Pentose phosphate pathway	component organic acid	C6H12O7	12.1	5.75	3.10962	-2.1	1.4e-06
D-ribulose-5-phosphate	Pentose phosphate pathway	Alkaloids	C5H11O8P	4.9	20.58	6.87	4.2	4.8e-05
gallic acid	Seconday metabolism	Organic acid	C7H6O5	36.6	3.8	6.96195	-4.2	8.3e-16
Salicylic acid	Seconday metabolism	Organic acid	C₇H₆O₃	7.25	43.2	6.02599	5.94	0.00021
genistein	Seconday metabolism	flavoniod	C15H10O5	11.6	64.96	4.72612	5.6	0.0044
vanillin	Seconday metabolism	Polyphenols	C8H8O3	3.5	12.705	4.6307	3.63	0.00743
Scopoletin	Seconday metabolism	Alkaloids	C10H8O4	9.3	39.06	3.35809	4.2	2.8e-05
Shikimic acid	Seconday metabolism	Organic acid	C4H4O4	30.58	5.4	4.78064	-4.7	0.00249
coniferylaldehyde	Seconday metabolism	Organic acid	C10H10O3	15.6	4.5	5.03962	-3.4	6.4e-16
caffeic acid	Seconday metabolism	Organic acid	C9H8O4	16.45	5.03	6.03962	-4.1	0.00017
conifery laldehyde	Seconday metabolism	Polyphenols	C10H10O3	11.3	56.048	5.64433	4.96	2.6e-09
Sitosterol	Seconday metabolism	Sugar alcohol	C29H50O	24.4	11.3	6.8079	-2.3	0.00139
Farnesyl pyrophosphate	Seconday metabolism	Alkaloids	C8H7NO2	13.1	35.37	8.30357	5.7	1.9e-05
Kaila anthocyanin	Seconday metabolism	flavoniod		19.1	9.6	3.62612	-2.03	0.00513
cyanidin 3-O-rutinoside 5-O-beta-D-glucoside betaine	Seconday metabolism	flavonoids	C33H40O20	9.1	69.706	9.72612	7.66	9.7e-10
syringic acid	Seconday metabolism	Polyphenols	C9H10O5	4.4	10.12	4.02599	2.3	2.6e-09
Vanillyl alcohol	Seconday metabolism	Polyphenols	C8H10O3	7.4	30.488	6.56255	4.12	0.00049
benzoic acid	Seconday metabolism	Organic acid	C2H2O4	35.1	11.6	5.09325	-3.1	7.7e-17
amygdalin	Seconday metabolism	flavoniod		7.3	3.2	3.52612	-2.03	6.2e-09
alpha-phocaecholic acid	Seconday metabolism	Polyphenols	C24H40O6	10.2	24.174	3.56255	2.37	0.00317
3-dimethylallyl-4-hydroxymandelic acid	Seconday metabolism	Organic acid	C13H16O4	15.3	4.7	5.03962	-3.5	2.7e-12
aminoglycoside	Seconday metabolism	flavoniod		9.1	4.7	3.42612	-2.03	0.00107
Ribonic acid	Seconday metabolism	sugare acid	C5H9O6	45.68	14.27	3.03962
ferulic acid	Seconday metabolism	Organic acid	C10H10O4	12.2	26.1	2.10777	-3.2	2.5e-08
thymine	Nucleic acid metabolism	Nucleic acid derivatives	C5H6N2O2	8.6	64.5	6.30357	7.5	0.00221
Guanin	Nucleic acid metabolism	Nucleic acid derivatives	C5H5N5O	3.7	23.68	9.27631	6.4	0.00068
Pyridoxamine	Vitamin metabolism	Organic acid	C8H9NO3	27.6	8.3	5.03962	-3.3	2e-11
gamma-tocopherol	Vitamin metabolism	Vitamins	C26H54NO7P	2.5	5.25	2.13636	2.1	0.00415
C18:2 (Linoleic acid)	Lipid metabolism	Fatty acid	C18H32O2	23.4	63.18	4.78064	3.1	0.00094
C18:3 (alpha-linolenic acid/gammalinolenic acid)	Lipid metabolism	Fatty acid	C18H30O2	16.7	48.43	3.78064	2.9	4.6e-06
Dodecanoic acid	Lipid metabolism	Fatty acid	C12H24O2	19.1	8.3	2.76701	-2.03	0.00907
Quercetin	Lipid metabolism	flavoniod	C15H10O7	10.4	25.272	3.72612	2.43	0.00493
Digalactosylglycerol	Lipid metabolism	Sugar alcohol	C9H18O8	9.18	31.6	3.76053	3.22	0.00196
Pyroglutamic acid	Glutathione metabolism	Amino acid	C5H7NO3	27.8	4.1	6.05325	-3.1	7.9e-17
ascorbic acid	Glutathione metabolism	Organic acid	C6H8O6	65.6	22.6	3.03962	-2.9	8.6e-08
oxalic acid	Glyoxylate and dicarboxylate metabolism	Organic acid	C2H2O4	13.2	3.3	5.07325	2.4	5.9e-16
4-Hydroxy-2-oxoglutaric acid	Glyoxylate and dicarboxylate metabolism	Organic acid	C5H6O6	6.1	34.8	8.50069	-2.2	8.4e-17
Phosphoric acid	Oxidative phosphorylation	Organic acid	H3PO4	15.58	56.1	5.03962	5.6	7.7e-17
							3.6	0.00038

## Sheet: Table S4
Table S4. The KEGG pathways of the altered metabolites exposure to drought stress in Azucena root samples.
Pathway	enrichment	P-value	Count
Biosynthesis of alkaloids derived from shikimate pathway	0.925926	0.00016289	28
Citrate cycle (TCA cycle)	0.888889	8.9875e-05	23
Biosynthesis of amino acids	0.854267	7.49318e-05	20
Fatty acid biosynthesis	0.831852	0.000145796	18
aminoacyl-tRNA biosynthesis	0.709524	0.000148287	17
Arginine and proline metabolism	0.753655	0.00939287	16
Starch and sucrose metabolism	0.641366	0.00621765	14
Purine metabolism	0.555556	0.0121765	15
secondary metabolite biosynthesis	0.473684	0.00735796	12
Cysteine and methionine metabolism	0.466667	0.000919081	12
Glycine, serine and threonine metabolism	0.375571	0.0341112	10
Biotin metabolism	0.367087	0.000126382	9
Metabolism of cofactors and vitamins	0.357143	0.0104478	7
Inositol phosphate metabolism	0.222222	0.05643	5
Pyruvate metabolism	0.212342	0.05092	3

## Sheet: Table S5
Table S5. The KEGG pathways of the altered metabolites exposure to drought stress in IR64 root samples.
Pathway	enrichment	P-value	Count
phenylalanine metabolism	0.43212	4e-06	15
Galactose metabolism	0.591667	1.4e-05	13
Lucine and isolusine metabolisme	0.501775	0.00276	10
secondary metabolite biosynthesis	0.683333	0.0232	8
Biosynthesis of amino acids	0.645614	0.009457	7
Fatty acid biosynthesis	0.301267	0.0068228	4
Citrate cycle (TCA cycle)	0.368421	0.000253	5
Purine metabolism	0.206667	4.54e-05	5
Starch and sucrose metabolism	0.238095	0.00167	6
Arginine and proline metabolism	0.296296	0.0438	5
Metabolism of cofactors and vitamins	0.168148	0.000904	4
aminoacyl-tRNA biosynthesis	0.135322	0.0002968	3
Amino sugar and nucleotide sugar metabolism	0.113244	0.0523875	3
Biosynthesis of phenylpropanoids	0.100077	0.00031525	2
Glycerolipid metabolism	0.100054	0.000354675	2

## Sheet: Table S6
Table S6 : List of primers with details of sequence and expression profile used for RT-qPCR validation
Sr. No.	Gene ID	Gene Name / Target	Primer Sequence (F)	Primer Sequence (R)	Prodict size bp	Fold Change in IR64	Fold Change in Azucena	Annotation
1	Os01t0948400-02	P5CR (Pyrroline-5-carboxylate reductase)	CCATGGCTGATGGTGGAG	CTTCAGCTGACCCGGATG	120	2.095	8.745	GO:000656: proline biosynthetic process GO:1901362: organic cyclic compound biosynthetic process EGG Orthology (KO) [BR:osa00001] 09100 Metabolism 09105 Amino acid metabolism 00330 Arginine and proline metabolism 4325755
2	Os05g0119200	OsGPRP3(glycine- and proline-rich protein 3)	TGGGAGGGAGCAAGGATGAG	TGCTGAGGAGGGTACGGATAG	106	2.355	11.186	TO:0000592 - 1000-dehulled grain weight,TO:0000397 - grain size,TO:0000162 - seed quality,TO:0000602 - total fat content,TO:0002653 - endosperm storage protein content,TO:0000399 - grain thickness
3	Os02t0661100-02	OsTPP1 (Trehalose-phosphate phosphate1)	TTGTAGCCAGTGCACAAGGG	TCACAGCAGCTCTCATCACG	120	1.072	5.905	GO:0005992: trehalose biosynthetic process GO:0005991: trehalose metabolic process GO:0070413: trehalose metabolism in response to stress
4	Os05g0559400	IAA19 (Auxin-responsive protein IAA19)	GGCACAAGTTGTTGGATGGC	TCCCCCTTTGTCTTTGTGGC	81	2.897	5.384	GO:0006355: regulation of DNA-templated transcription GO:0009734: auxin-activated signaling pathway KEGG Orthology (KO) [BR:osa00001] 09130 Environmental Information Processing 09132 Signal transduction 04075 Plant hormone signal transduction
5	Os01g0968800	DREB2B(Dehydration-responsive element-binding protein 2B)	GAAGCTGCCGCGATCCAT	GATCTCGCGCTTCTCTCGC	90	2.144	6.752	GO:0010286: heat acclimation GO:0009408: response to stress GO:1901333:positive regulation of lateral root development
6	Os01g0138400	serine/threonine kinase SnRK2	TGTGGTGCATACAGACCGTG	GACGAGTTCGAGTGGTACGG	118	1.508	4.862	GO:0018107:peptidyl-threonine phosphorylation GO:0018106: peptidyl-histidine phosphorylation
7	Os01t0689900-04	WAK10(WALL-ASSOCIATED KINASE GENE 10)	TGCCTACAGCCAGAACAGGA	TTGGCTTTACAGAATGGAGGGG	132	4.238	2.367	GO:0007166: cell surface receptor signaling pathway
8	Os02g0657000	ERF35(ETHYLENE RESPONSE FACTOR 35)	CATGCATGCAAGCCAGCTAC	GACGCAAACGCAGGACAAAA	82	3.56	5.632	GO:0003700: transcription factor activity PO:0007130: developmental stage
9	Os03g0360700	Methionine sulfoxide reductases	TACAACTGTGCTGGCTGTG	CAGGATCCGGTGTTCGGTT	120	1.562	6.495	GO:0006979: response to oxidative stress KEGG Orthology (KO) [BR:osa00001] 09190 Not Included in Pathway or Brite 09191 Unclassified: metabolism 99980 Enzymes with EC numbers 4332888
10	Os10g0430200	osCAD3(cinnamyl alcohol dehydrogenase 3)	CTTGATTGGCCGCTCTATTGC	CCAGCGCTTCTTGCAATCAC	87	5.375	2.568	GO:0009809: lignin biosynthetic process GO:0051555: flavonol biosynthetic process KEGG Orthology (KO) [BR:osa00001] 09100 Metabolism 09110 Biosynthesis of other secondary metabolites 00940 Phenylpropanoid biosynthesis
11	Os01t0264700-01	TTPA(Alpha-tocopherol transfer protein)	ACAAGGAGGCTAATGGTGGC	AAGCACGAAGAGGGGAATCAG	81	3.452	4.654	GO:0006629: lipid metabolic process GO:0120009: intermembrane lipid transfer
12	Os02g0576600	SUT5(Sucrose transport protein )	TCCCACTCGTACGTTTCCCT	TGATGAGGCAGCCAACAAGG	142	2.845	8.456	GO:1902345: positive regulation of maltose transport GO:0005986: sucrose biosynthetic process GO:0015770: sucrose transport KEGG Orthology (KO) [BR:osa00001] 09180 Brite Hierarchies 09183 Protein families: signaling and cellular processes 02000 Transporters [BR:osa02000] 4329756
13	Os02g0201900	PRP5	CTTGGATGGCGAGGAGTCTG	CGCCGTCTGCAGTATCACCC	128	2.544	9.375	KEGG Orthology (KO) [osa 00001] 09100 Metabolism 09105 Amino acid metabolism 00330 Arginine and proline metabolism
